# Supplementary material for: Concussion knowledge, attitudes, and norms: How do they relate?
Source: PLoS One. 2023 Feb 22;18(2):e0282061. doi: 10.1371/journal.pone.0282061 (PMC9946210; doi:10.1371/journal.pone.0282061)
Supplement: S1 Dataset — (XLS) [file pone.0282061.s001.xls]

## Sheet: Norms
knowledgeoutcome	attitudeoutcome	normcluboutcome	normmsoutcome	normbothoutcome	normnoneoutcome	gender	nonwhite	Ugdegree	parentcxhistory	childcxhistory	ageyears	contsportlevel	MSparent	CLUBparent
37	33	57	57	99	15	Female	1	1	1	1	35	3	1	1
34	32	65	65	112	18	Male	0	1	0	0	62	2	1	1
48	31	64	60	107	17	Male	1	1	1	1	36	2	1	1
36	35	57	57	99	15	Female	1	1	1	1	31	2	1	1
23	35	57	56	99	14	Female	1	1	1	1	30	2	1	1
35	34	58	56	100	14	Female	1	1	1	1	30	2	1	1
41	32	66	65	112	19	Female	0	1	1	0	41	2	1	1
45	28	65	64	111	18	Male	0	1	0	0	64	2	1	1
27	26	56	57	100	13	Male	1	1	1	1	44	2	1	1
47	35	74	74	129	19	Female	0	1	0	0	47	2	1	1
44	31	72	73	125	20	Male	0	1	1	0	46	2	1	1
38	35	66	66	116	16	Female	0	1	1	0	51	2	1	1
45	33	49	52	88	13	Male	1	1	0	0	34	2	1	1
26	25	54	53	96	11	Male	1	1	1	1	29	2	1	1
39	32	42	45	76	11	Female	1	1	0	0	35	2	1	1
48	34	67	67	118	16	Male	0	1	0	0	47	2	1	1
47	33	72	71	123	20	Male	1	0	0	0	30	2	1	1
9	25	37	45	69	13	Female	1	1	1	1	33	3	1	1
46	33	70	71	122	19	Female	1	1	1	0	34	2	1	1
39	21	41	44	71	14	Female	0	1	1	0	51	2	1	1
36	34	54	54	100	8	Male	0	0	0	0	18	1	1	1
45	35	59	60	103	16	Male	0	1	0	0	48	2	1	1
43	32	64	64	109	19	Female	1	1	0	0	42	2	1	1
35	35	64	65	111	18	Female	0	0	0	0	71	2	1	1
34	27	56	51	90	17	Male	0	0	0	0	21	2	1	1
43	28	44	44	76	12	Male	0	1	0	1	51	2	1	1
45	5	57	56	96	17	Male	0	0	1	0	35	3	1	1
48	35	68	69	118	19	Female	1	0	0	0	43	1	1	1
37	21	47	47	80	14	Male	1	0	1	0	29	2	1	1
42	35	65	67	114	18	Female	1	1	0	1	37	2	1	1
26	25	55	53	93	15	Female	1	1	0	1	34	2	1	1
36	34	60	56	102	14	Male	0	1	1	1	35	3	1	1
39	30	62	63	108	17	Male	0	1	1	1	34	3	1	1
35	33	58	49	94	13	Male	1	1	0	0	35	2	1	1
41	35	59	59	103	15	Male	1	1	1	1	34	3	1	1
30	27	45	51	85	11	Male	0	1	0	1	33	2	1	1
37	25	50	51	89	12	Male	0	0	0	0	56	2	1	1
45	5	64	67	112	19	Male	1	1	0	0	43	2	1	1
37	27	53	53	91	15	Male	0	1	1	0	52	2	1	1
44	22	43	43	75	11	Male	0	1	0	0	48	3	1	1
46	21	54	51	91	14	Female	1	1	0	0	39	2	1	1
31	35	57	58	99	16	Male	1	0	1	0	31	3	1	1
42	35	72	73	125	20	Female	1	1	0	0	39	3	1	1
42	35	49	61	95	15	Female	0	0	0	0	38	1	1	1
38	35	51	51	89	13	Female	1	1	0	0	56	2	1	1
36	21	58	54	98	14	Male	0	1	0	0	28	2	1	1
30	23	49	51	86	14	Female	1	1	0	0	45	2	1	1
24	29	55	55	95	15	Male	0	1	0	0	54	2	1	1
38	35	57	57	99	15	Male	0	0	0	0	57	2	1	1
36	32	59	59	101	17	Female	1	1	0	0	43	2	1	1
42	35	69	69	119	19	Female	0	1	0	0	46	2	1	1
50	35	61	59	103	17	Female	0	1	1	0	45	1	1	1
40	27	53	49	89	13	Female	0	0	0	0	19	3	1	1
46	33	71	72	123	20	Male	1	1	0	0	48	2	1	1
42	21	66	67	114	19	Female	0	0	0	0	45	2	1	1
43	34	52	51	90	13	Female	1	0	0	0	47	2	1	1
46	35	46	49	87	8	Female	0	1	0	1	64	2	1	1
40	30	32	32	56	8	Male	0	0	1	0	45	3	1	1
24	35	55	53	95	13	Male	1	0	1	1	18	1	1	1
38	32	57	53	97	13	Male	0	0	0	1	55	3	1	1
39	31	64	63	109	18	Male	1	1	0	0	48	2	1	1
45	28	65	66	116	15	Female	1	1	1	0	32	2	1	1
26	30	52	54	92	14	Female	0	0	1	1	41	2	1	1
26	23	43	51	84	10	Female	1	0	0	1	19	2	1	1
28	20	59	59	103	15	Male	1	0	1	0	46	2	1	1
42	35	52	53	91	14	Male	1	0	1	1	43	2	1	1
34	33	63	67	110	20	Female	1	1	1	0	29	2	1	1
39	29	59	59	103	15	Male	0	0	1	0	48	2	1	1
45	30	51	53	91	13	Female	0	0	0	0	38	2	1	1
47	35	67	67	115	19	Male	1	1	0	0	33	3	1	1
42	35	64	63	113	14	Female	0	1	0	0	44	1	1	1
47	33	63	63	109	17	Female	1	0	0	0	46	2	1	1
42	32	71	71	124	18	Female	0	0	0	0	56	2	1	1
25	30	51	51	89	13	Male	1	1	0	0	51	1	1	1
41	34	55	55	95	15	Male	0	0	0	0	54	2	1	1
35	29	71	72	124	19	Male	0	1	0	0	36	1	1	1
34	19	58	56	99	15	Female	1	0	1	1	25	2	1	1
27	20	44	44	76	12	Male	0	1	0	1	39	2	1	1
45	27	61	62	108	15	Female	0	1	0	1	49	2	1	1
32	35	61	55	100	16	Female	1	0	1	1	25	2	1	1
44	34	56	57	100	13	Male	0	1	0	0	47	2	1	1
46	35	59	59	103	15	Female	1	0	1	0	39	2	1	1
34	32	43	43	74	12	Female	1	0	1	0	20	2	1	1
40	27	47	48	84	11	Male	1	1	1	0	28	2	1	1
44	30	62	62	108	16	Male	0	1	1	0	46	2	1	1
48	34	56	56	98	14	Female	0	1	0	0	35	2	1	1
40	32	66	67	116	17	Female	1	1	0	0	46	2	1	1
36	33	64	64	111	17	Male	1	1	0	0	48	1	1	1
45	35	68	71	120	19	Male	0	1	1	0	45	2	1	1
35	34	70	72	123	19	Female	1	1	0	0	30	3	1	1
25	25	49	46	83	12	Male	1	0	1	1	31	2	1	1
34	28	62	54	99	17	Female	1	1	0	0	32	3	1	1
41	35	67	69	118	18	Female	1	0	0	0	55	2	1	1
43	33	55	55	96	14	Male	0	1	1	0	38	3	1	1
45	31	50	50	88	12	Male	0	1	0	0	51	2	1	1
36	27	44	43	75	12	Male	1	0	0	0	20	2	1	1
41	26	51	50	87	14	Female	0	1	0	0	50	2	1	1
44	35	55	60	101	14	Male	0	1	1	1	40	2	1	1
44	35	55	54	96	13	Male	0	1	0	1	38	2	1	1
45	31	54	54	94	14	Male	0	0	0	0	54	2	1	1
42	35	49	49	87	11	Female	0	1	1	1	35	3	1	1
41	5	68	69	120	17	Female	0	1	0	0	28	3	1	1
46	35	54	53	93	14	Male	1	1	0	0	44	2	1	1
42	31	49	51	87	13	Male	0	1	0	0	33	2	1	1
46	35	55	55	95	15	Male	1	1	1	0	46	3	1	1
41	33	34	34	60	8	Female	0	0	1	0	28	3	1	1
45	29	59	57	101	15	Female	0	0	0	0	41	2	1	1
39	6	67	66	115	18	Female	1	1	0	0	31	3	1	1
20	31	49	41	78	12	Female	1	1	0	1	34	2	1	1
33	35	47	47	82	12	Female	1	0	0	0	38	2	1	1
41	26	49	52	87	14	Female	1	0	0	0	34	2	1	1
38	31	59	57	102	14	Female	0	0	0	0	30	2	1	1
35	33	57	53	96	14	Male	0	1	1	1	39	3	1	1
21	22	44	44	77	11	Female	0	1	0	0	41	1	1	1
24	33	57	55	97	15	Male	0	1	1	0	30	2	1	1
34	35	50	50	88	12	Female	1	0	1	1	55	2	1	1
33	32	59	59	103	15	Female	0	1	1	1	33	3	1	1
34	35	66	64	109	21	Female	1	0	0	0	33	2	1	1
32	31	54	56	95	15	Female	0	0	0	0	31	3	1	1
40	30	52	55	92	15	Male	1	1	1	0	32	2	1	1
35	28	43	42	75	10	Female	1	1	1	0	33	2	1	1
43	32	60	60	106	14	Female	0	1	0	0	40	2	1	1
18	30	48	50	86	12	Male	0	1	1	0	30	2	1	1
43	26	77	77	133	21	Female	1	0	0	0	33	1	1	1
46	35	54	54	93	15	Female	0	1	0	0	31	1	1	1
30	33	50	44	82	12	Female	0	0	1	1	33	3	1	1
45	25	70	70	122	18	Female	0	0	0	0	43	1	1	1
38	23	53	54	94	13	Male	1	1	0	1	31	2	1	1
48	35	71	71	121	21	Female	1	0	0	0	49	3	1	1
42	35	64	66	113	17	Male	1	0	0	0	49	3	1	1
30	20	55	54	95	14	Male	1	0	0	0	34	2	1	1
42	23	56	56	97	15	Female	1	1	0	0	37	1	1	1
42	33	62	62	107	17	Female	0	1	0	0	40	2	1	1
46	34	66	66	114	18	Male	0	0	0	0	46	2	1	1
41	33	42	42	75	9	Female	1	0	0	0	29	2	1	1
33	32	55	61	102	14	Female	1	0	0	0	25	1	1	1
38	35	70	70	122	18	Female	0	1	0	0	48	2	1	1
44	35	68	67	116	19	Female	0	0	0	0	33	2	1	1
40	32	44	44	76	12	Female	0	1	0	0	49	2	1	1
17	31	47	46	81	12	Female	1	1	0	0	25	3	1	1
43	35	59	58	101	16	Male	1	1	1	0	40	1	1	1
40	35	63	67	113	17	Female	0	0	0	0	36	3	1	1
38	34	59	59	103	15	Female	1	1	1	0	49	3	1	1
27	20	49	51	86	14	Female	0	1	0	0	55	2	1	1
35	24	44	51	84	11	Female	1	0	0	0	30	2	1	1
46	27	58	57	100	15	Male	1	1	0	1	44	3	1	1
49	35	54	54	94	14	Female	0	0	0	0	54	2	1	1
33	28	56	56	99	13	Female	0	1	0	0	30	2	1	1
34	30	56	62	100	18	Male	1	1	0	0	36	2	1	1
43	33	74	74	127	21	Female	1	1	0	1	48	2	1	1
7	35	59	59	103	15	Male	0	1	0	0	32	2	1	1
34	32	51	52	91	12	Male	0	1	0	0	24	3	1	1
28	33	52	52	89	15	Male	1	1	0	0	47	2	1	1
31	22	48	44	80	12	Male	0	1	0	1	35	2	1	1
25	35	71	69	119	21	Male	1	1	1	0	34	1	1	1
24	35	58	60	102	16	Male	0	1	0	1	38	2	1	1
38	35	71	71	123	19	Female	1	0	0	1	34	3	1	1
46	35	59	59	103	15	Female	1	0	1	1	30	2	1	1
24	19	43	41	76	8	Male	1	1	0	1	44	3	1	1
37	28	60	61	108	13	Male	0	1	1	0	56	2	1	1
32	29	60	53	98	15	Male	1	0	1	1	20	2	1	1
41	32	68	74	123	19	Female	1	1	0	0	42	3	1	1
44	35	59	59	103	15	Female	1	0	1	1	35	0	1	1
27	31	61	55	104	12	Female	1	0	0	1	30	2	1	1
39	31	68	69	118	19	Female	1	1	0	1	31	2	1	1
44	34	60	56	101	15	Male	0	1	1	1	40	2	1	1
44	35	54	55	95	14	Female	0	1	0	0	46	1	1	1
7	34	62	62	110	14	Male	0	1	0	0	43	3	1	1
39	35	71	72	125	18	Female	0	1	0	0	35	2	1	1
35	28	51	54	92	13	Male	1	0	1	1	41	2	1	1
36	32	51	52	88	15	Female	1	1	0	0	28	2	1	1
41	26	49	45	79	15	Male	0	0	0	0	31	3	1	1
32	35	75	75	131	19	Female	1	0	0	0	43	2	1	1
32	35	58	51	94	15	Female	0	0	0	0	30	1	1	1
47	29	68	69	119	18	Female	1	0	0	0	33	3	1	1
43	35	59	59	103	15	Female	1	0	0	0	35	2	1	1
43	35	61	62	105	18	Male	1	0	0	0	37	3	1	1
43	30	64	62	110	16	Male	0	0	1	0	42	1	1	1
42	35	69	68	116	21	Female	1	1	0	0	46	1	1	1
38	35	54	55	98	11	Female	0	0	0	0	37	3	1	1
25	30	57	58	99	16	Male	0	1	1	1	31	2	1	1
41	24	49	50	85	14	Male	1	1	1	0	42	1	1	1
38	32	64	58	105	17	Male	1	0	1	0	47	2	1	1
39	35	64	65	113	16	Male	0	0	1	1	33	3	1	1
37	29	65	65	111	19	Male	0	0	0	0	39	2	1	1
10	25	46	47	80	13	Male	0	0	0	0	24	3	1	1
31	31	56	56	96	16	Male	0	1	1	1	30	2	1	1
34	35	65	62	107	20	Female	1	0	0	0	40	3	1	1
48	34	66	67	115	18	Female	0	0	0	0	59	2	1	1
47	29	54	60	99	15	Female	1	1	0	0	40	2	1	1
42	35	69	69	121	17	Female	0	1	0	0	43	3	1	1
45	20	63	62	107	18	Female	0	0	0	0	48	2	1	1
46	30	53	53	94	12	Female	0	0	0	0	40	3	1	1
39	31	55	53	95	13	Male	0	0	1	1	38	3	1	1
44	29	70	70	120	20	Male	0	1	1	0	54	2	1	1
8	5	49	46	82	13	Male	1	1	1	0	23	2	1	1
42	32	52	53	95	10	Female	0	1	1	0	42	3	1	1
25	28	51	46	86	11	Male	1	0	0	1	30	2	1	1
25	35	44	41	74	11	Female	1	1	0	0	26	2	1	1
43	32	71	73	127	17	Female	0	1	0	0	31	2	1	1
46	35	69	68	117	20	Male	0	0	1	0	52	3	1	1
44	35	67	69	118	18	Female	0	0	1	0	38	2	1	1
31	20	44	46	78	12	Female	1	1	0	1	28	2	1	1
8	26	55	56	99	12	Male	1	0	1	1	19	2	1	1
45	35	59	59	103	15	Male	1	0	0	0	24	2	1	1
46	35	73	73	125	21	Female	0	1	0	0	50	2	1	1
43	35	76	76	131	21	Female	0	0	0	0	34	2	1	1
38	29	49	48	83	14	Male	0	0	0	0	35	3	1	1
46	35	54	57	97	14	Female	0	0	1	1	34	2	1	1
28	25	49	48	85	12	Female	1	0	0	0	37	2	1	1
41	34	57	56	99	14	Male	0	1	1	1	34	3	1	1
44	35	59	59	103	15	Male	1	0	0	0	28	2	1	1
27	33	56	55	97	14	Male	1	1	0	1	34	2	1	1
46	35	77	77	133	21	Male	1	1	0	0	62	2	1	1
25	35	71	71	121	21	Female	1	1	0	0	44	2	1	1
38	35	63	64	110	17	Female	0	0	0	0	52	2	1	1
40	34	65	65	112	18	Female	0	0	0	0	41	2	1	1
45	5	76	77	132	21	Female	0	0	0	0	30	3	1	1
23	35	59	59	103	15	Female	1	0	0	0	34	3	1	1
43	35	64	66	112	18	Female	0	0	1	1	25	3	1	1
38	31	52	52	91	13	Female	0	0	0	0	38	2	1	1
40	34	74	74	127	21	Female	0	0	1	0	26	2	1	1
44	35	72	70	123	19	Female	1	0	0	0	28	2	1	1
34	35	46	45	85	6	Female	1	0	1	1	26	2	1	1
48	35	49	49	84	14	Female	0	0	0	0	47	2	1	1
18	33	58	54	97	15	Female	1	1	1	1	35	3	1	1
47	23	64	64	113	15	Male	0	1	1	1	47	2	1	1
46	35	61	66	110	17	Female	0	0	0	0	41	1	1	1
39	34	61	61	107	15	Female	0	0	1	0	36	3	1	1
41	34	61	62	106	17	Female	0	0	0	0	51	1	1	1
42	30	52	52	91	13	Female	0	0	0	0	40	3	1	1
46	35	75	75	129	21	Female	0	0	0	0	34	3	1	1
39	30	58	57	101	14	Female	0	0	0	0	41	2	1	1
40	26	47	52	87	12	Male	0	1	0	0	46	2	1	1
36	31	59	59	103	15	Male	0	1	1	0	40	3	1	1
45	34	61	61	105	17	Female	0	1	1	0	42	3	1	1
47	23	48	41	78	11	Male	1	0	0	0	40	3	1	1
34	33	50	51	88	13	Male	0	1	0	0	31	2	1	1
41	28	59	61	106	14	Female	0	1	0	0	47	2	1	1
33	28	52	54	93	13	Female	1	0	1	1	63	2	1	1
23	20	51	55	93	13	Female	1	1	1	1	24	2	1	1
38	33	63	66	110	19	Female	1	0	0	0	64	2	1	1
26	27	47	47	82	12	Female	1	1	1	0	52	2	1	1
8	32	56	52	94	14	Male	0	1	0	0	34	3	1	1
41	34	60	59	107	12	Female	0	1	0	0	45	1	1	1
30	27	47	44	80	11	Female	0	1	0	0	46	2	1	1
43	35	60	59	104	15	Male	0	1	1	1	37	3	1	1
37	33	57	62	106	13	Female	1	1	0	0	44	2	1	1
38	35	63	63	108	18	Male	0	1	1	0	38	3	1	1
34	35	58	58	101	15	Male	1	0	0	1	33	2	1	1
40	29	55	55	95	15	Female	1	0	1	1	32	3	1	1
35	24	72	72	127	17	Female	0	1	1	1	43	2	1	1
46	35	73	73	126	20	Female	1	0	0	0	37	2	1	1
45	32	47	47	82	12	Female	0	0	1	1	54	2	1	1
28	32	64	65	111	18	Female	0	1	1	0	31	2	1	1
43	35	69	71	122	18	Female	0	0	0	1	30	2	1	1
43	35	65	66	112	19	Female	0	0	0	0	30	2	1	1
38	33	63	63	114	12	Female	0	1	1	0	42	1	1	1
24	30	57	57	99	15	Male	0	1	1	1	37	3	1	1
40	35	52	58	97	13	Female	0	0	0	0	50	1	1	1
32	31	61	61	107	15	Male	1	0	0	0	32	2	1	1
45	35	68	72	120	20	Female	0	1	0	0	40	2	1	1
37	26	50	53	94	9	Female	1	1	0	0	36	2	1	1
47	33	43	43	75	11	Female	1	0	0	0	29	3	1	1
41	28	50	50	86	14	Female	0	1	0	0	33	2	1	1
38	35	66	66	114	18	Male	0	0	1	0	41	2	1	1
42	35	75	75	129	21	Female	0	0	1	0	38	3	1	1
39	33	75	73	129	19	Male	0	1	1	0	51	3	1	1
32	26	49	54	90	13	Male	0	1	0	0	32	3	1	1
41	32	57	56	100	13	Female	0	1	0	0	44	3	1	1
47	35	72	72	125	19	Female	0	0	0	0	35	2	1	1
36	22	46	44	79	11	Female	0	0	0	0	33	3	1	1
43	35	64	64	111	17	Female	0	0	0	0	53	3	1	1
36	30	57	59	101	15	Male	1	1	0	0	35	2	1	1
37	35	60	59	104	15	Female	0	0	1	0	45	1	1	1
24	28	48	55	90	13	Male	0	1	1	1	30	3	1	1
18	32	52	48	86	14	Female	0	1	0	0	40	2	1	1
10	16	50	56	95	11	Male	1	0	0	0	18	3	1	1
45	35	77	77	133	21	Female	0	0	0	0	40	3	1	1
42	20	57	55	98	14	Female	0	0	0	0	36	1	1	1
19	30	61	54	101	14	Male	0	1	1	1	28	3	1	1
35	35	73	73	125	21	Male	0	1	0	0	56	3	1	1
32	35	60	60	105	15	Male	0	0	0	0	63	1	1	1
41	35	69	69	120	18	Male	0	1	1	0	54	2	1	1
20	31	49	51	87	13	Male	0	1	0	0	39	2	1	1
46	17	58	60	103	15	Female	1	1	0	0	59	2	1	1
46	35	77	77	133	21	Male	1	0	0	0	51	2	1	1
39	35	77	74	130	21	Male	0	1	0	0	54	2	1	1
28	29	59	59	101	17	Male	0	0	1	0	55	2	1	1
42	32	70	70	122	18	Female	0	0	0	0	37	2	1	1
29	26	51	50	87	14	Female	1	1	0	1	37	1	1	1
12	22	58	54	98	14	Female	1	1	0	0	32	1	1	1
39	31	56	58	101	13	Male	0	1	1	0	58	2	1	1
7	23	50	50	87	13	Female	1	1	0	1	32	3	1	1
32	32	67	67	113	21	Male	1	1	0	0	39	2	1	1
41	25	59	61	104	16	Female	1	0	0	0	33	2	1	1
32	35	53	50	88	15	Female	1	0	0	0	25	2	1	1
31	26	58	58	99	17	Male	0	1	0	1	40	1	1	1
48	24	44	43	76	11	Female	1	1	0	0	24	3	1	1
21	32	57	56	98	15	Female	1	1	1	1	35	3	1	1
36	33	56	58	100	14	Female	1	1	0	0	36	3	1	1
46	35	69	69	121	17	Female	1	0	0	0	28	2	1	1
27	32	54	60	96	18	Male	1	0	0	0	28	2	1	1
25	25	47	46	82	11	Female	1	0	0	1	37	2	1	1
36	25	62	61	107	16	Female	1	0	0	1	35	2	1	1
27	35	59	59	103	15	Female	1	1	0	0	35	2	1	1
41	34	70	68	118	20	Male	1	1	0	0	32	3	1	1
44	35	59	59	103	15	Male	1	0	1	1	33	3	1	1
9	20	45	43	76	12	Female	1	1	0	0	39	1	1	1
39	31	50	53	90	13	Male	0	1	0	0	34	2	1	1
33	32	67	67	116	18	Male	0	1	0	0	55	3	1	1
26	26	57	54	96	15	Female	1	1	1	1	35	3	1	1
29	23	59	59	102	16	Male	1	1	0	0	41	2	1	1
34	27	62	49	99	12	Male	0	0	1	0	31	3	1	1
33	29	68	68	118	18	Female	0	0	0	0	34	2	1	1
46	32	69	66	117	18	Female	1	1	0	0	36	2	1	1
30	33	53	54	94	13	Male	1	1	0	0	48	2	1	1
21	33	66	67	114	19	Male	1	0	0	0	33	2	1	1
33	34	52	53	95	10	Male	1	1	1	0	36	2	1	1
43	31	54	56	97	13	Male	1	0	1	0	54	2	1	1
31	27	46	45	77	14	Female	1	1	0	0	29	2	1	1
34	34	57	59	101	15	Female	0	0	0	0	46	2	1	1
28	20	44	44	76	12	Male	1	0	0	1	18	2	1	1
47	35	68	68	117	19	Female	1	1	0	0	42	1	1	1
26	33	62	57	103	16	Male	0	1	1	1	35	3	1	1
44	26	59	57	100	16	Male	1	1	0	0	30	3	1	1
46	35	63	63	110	16	Female	0	1	0	0	47	2	1	1
10	34	59	58	101	16	Female	0	0	1	1	30	3	1	1
44	35	59	59	103	15	Female	0	0	0	0	31	1	1	1
44	35	61	56	101	16	Male	0	1	0	0	45	2	1	1
45	35	59	59	103	15	Female	0	1	1	0	32	2	1	1
30	35	55	56	96	15	Male	1	0	1	1	52	3	1	1
36	34	52	54	95	11	Female	0	0	0	0	38	2	1	1
40	31	57	58	101	14	Male	0	1	1	1	33	3	1	1
25	23	56	50	91	15	Male	0	1	0	0	35	3	1	1
44	35	58	57	101	14	Male	0	1	1	1	36	2	1	1
46	35	66	65	112	19	Female	0	1	0	0	40	2	1	1
41	35	74	75	128	21	Female	1	0	0	0	42	2	1	1
40	35	63	63	110	16	Male	0	1	1	0	42	2	1	1
45	22	48	48	83	13	Male	1	0	1	0	52	2	1	1
45	25	45	45	77	13	Male	1	1	1	0	54	3	1	1
46	32	54	54	94	14	Female	0	1	0	0	30	1	1	1
37	25	57	54	97	14	Male	1	0	1	0	33	2	1	1
36	33	58	57	100	15	Male	0	1	0	1	34	3	1	1
48	29	60	56	100	16	Female	1	0	0	0	25	2	1	1
22	29	53	53	98	8	Male	0	1	1	1	37	3	1	1
35	33	48	51	85	14	Male	0	1	1	0	28	2	1	1
37	26	63	63	109	17	Female	1	1	0	0	35	2	1	1
43	28	44	45	77	12	Female	1	0	0	0	30	2	1	1
32	35	54	55	94	15	Male	1	1	0	1	40	1	1	1
15	29	49	42	79	12	Male	0	0	1	1	35	3	1	1
43	35	52	52	90	14	Female	1	0	0	0	40	2	1	1
25	25	52	43	82	13	Male	1	0	0	0	28	2	1	1
36	35	66	66	115	17	Male	0	1	1	0	44	2	1	1
29	32	53	52	92	13	Female	0	1	1	1	33	3	1	1
36	32	59	59	103	15	Male	0	1	0	0	36	2	1	1
38	34	71	75	125	21	Female	1	1	0	1	64	3	1	1
43	28	64	64	110	18	Female	0	1	0	0	40	1	1	1
37	35	72	73	126	19	Male	1	0	0	0	60	1	1	1
33	24	53	57	97	13	Male	1	1	0	0	59	1	1	1
45	35	59	59	103	15	Male	1	1	1	0	50	2	1	1
45	35	77	77	133	21	Male	1	1	1	0	50	2	1	1
29	24	43	44	76	11	Female	1	0	1	0	26	2	1	1
43	34	54	53	94	13	Female	1	1	0	0	42	3	1	1
28	22	42	42	73	11	Male	0	1	1	1	49	3	1	1
44	28	51	51	88	14	Female	1	1	0	0	38	2	1	1
44	33	63	66	112	17	Female	1	0	0	1	21	2	1	1
44	35	72	72	123	21	Female	0	0	0	0	63	2	1	1
44	35	59	59	103	15	Female	1	0	0	0	33	3	1	1
27	27	58	54	98	14	Male	0	1	0	1	36	2	1	1
42	35	60	60	104	16	Female	1	0	1	0	35	3	1	1
37	24	52	52	95	9	Female	1	1	0	0	42	2	1	1
25	33	60	58	102	16	Male	0	1	1	1	31	3	1	1
40	34	52	53	89	16	Female	0	0	0	1	34	1	1	1
34	33	57	56	99	14	Female	1	0	1	1	25	2	1	1
39	28	55	56	96	15	Female	0	0	0	0	42	1	1	1
38	35	59	59	104	14	Female	1	0	0	0	52	1	1	1
31	20	38	43	74	7	Male	1	0	0	0	20	3	1	1
41	33	49	52	89	12	Male	0	1	0	1	58	2	1	1
31	28	52	52	89	15	Male	1	0	0	0	25	2	1	1
24	22	53	51	90	14	Female	1	0	0	1	32	2	1	1
28	28	55	57	97	15	Female	1	0	0	0	30	2	1	1
45	32	44	44	74	14	Female	0	1	0	0	34	2	1	1
25	20	44	44	76	12	Female	1	0	0	1	34	2	1	1
24	26	49	49	83	15	Female	0	0	0	1	26	2	1	1
19	32	58	50	95	13	Male	0	1	1	1	35	2	1	1
21	33	56	52	93	15	Female	1	1	1	0	32	2	1	1
36	25	44	44	76	12	Male	1	0	1	1	32	1	1	1
41	35	64	68	113	19	Female	1	0	0	0	30	2	1	1
26	27	54	51	93	12	Female	1	0	1	1	29	2	1	1
28	35	52	54	94	12	Male	1	0	0	0	35	2	1	1
46	35	49	49	83	15	Female	1	1	1	0	34	2	1	1
23	33	55	55	96	14	Female	0	1	0	0	33	2	1	1
42	35	61	64	107	18	Male	1	1	0	0	42	2	1	1
48	33	67	67	116	18	Female	1	1	0	0	32	2	1	1
44	35	52	52	90	14	Male	0	1	1	1	49	2	1	1
40	33	73	73	126	20	Male	1	1	1	0	60	2	1	1
45	11	40	41	70	11	Female	1	0	0	0	18	1	1	1
42	34	70	70	122	18	Female	1	0	1	0	20	2	1	1
34	25	69	67	115	21	Female	0	0	0	1	54	2	1	1
44	32	58	57	100	15	Male	0	1	1	1	35	3	1	1
20	29	51	50	87	14	Female	0	1	1	1	34	2	1	1
30	20	46	41	75	12	Female	1	0	0	0	48	3	1	1
29	30	56	59	101	14	Male	1	1	1	1	33	2	1	1
44	32	71	69	123	17	Male	0	0	1	0	42	2	1	1
38	35	70	70	123	17	Male	0	1	1	0	48	2	1	1
48	35	57	59	101	15	Male	0	0	0	0	43	2	1	1
40	34	54	50	92	12	Female	1	0	1	0	19	2	1	1
32	33	65	64	113	16	Male	1	1	0	0	60	2	1	1
39	35	73	73	125	21	Female	1	1	0	0	44	2	1	1
47	34	46	45	80	11	Female	0	1	1	1	43	2	1	1
46	35	71	77	127	21	Female	0	0	1	0	50	2	1	1
40	32	54	56	97	13	Female	0	1	0	0	57	2	1	1
41	21	49	51	88	12	Male	1	1	1	0	46	2	1	1
26	32	56	59	99	16	Female	0	1	0	0	38	2	1	1
32	32	48	47	82	13	Female	0	1	0	1	48	2	1	1
38	35	64	64	110	18	Male	1	0	0	0	33	2	1	1
30	22	48	54	88	14	Male	0	1	1	1	32	2	1	1
44	29	57	58	101	14	Male	1	1	1	1	35	3	1	1
34	15	59	55	99	15	Male	0	1	1	1	27	2	1	1
26	30	54	56	97	13	Male	1	1	0	1	33	2	1	1
47	35	64	62	113	13	Female	0	0	0	1	43	2	1	1
24	25	44	48	81	11	Male	0	0	0	0	26	3	1	1
34	29	54	53	92	15	Female	1	1	1	0	35	3	1	1
39	32	54	48	87	15	Female	1	0	1	0	42	1	1	1
42	35	68	68	119	17	Female	0	0	0	0	41	3	1	1
30	28	50	51	86	15	Female	1	0	1	1	21	2	1	1
